# Supplementary material for: Gene Analysis, Cloning, and Heterologous Expression of Protease from a Micromycete Aspergillus ochraceus Capable of Activating Protein C of Blood Plasma
Source: Microorganisms. 2021 Sep 11;9(9):1936. doi: 10.3390/microorganisms9091936 (PMC8471544; doi:10.3390/microorganisms9091936)
Supplement: Supplementary file 1 [file microorganisms-09-01936-s001.zip]

Archive with 1 entries (1 files):
- microorganisms-1335413-Supplementary.pdf
